# Supplementary material for: Connecting Prognostic Ligand Receptor Signaling Loops in Advanced Ovarian Cancer
Source: PLoS One. 2014 Sep 22;9(9):e107193. doi: 10.1371/journal.pone.0107193 (PMC4171104; doi:10.1371/journal.pone.0107193)
Supplement: Table S1 — List of ligand-receptor pairs. (CSV) [file pone.0107193.s001.csv]

Ligand	Receptor	Evidence
CXCL1	IL8RB	hsa04060
CXCL2	IL8RB	hsa04060
CXCL3	IL8RB	hsa04060
CXCL5	IL8RB	hsa04060
PPBP	IL8RB	hsa04060
CXCL6	IL8RB	hsa04060
IL8	IL8RB	hsa04060
CXCL6	IL8RA	hsa04060
IL8	IL8RA	hsa04060
CXCL9	CXCR3	hsa04060
CXCL10	CXCR3	hsa04060
CXCL11	CXCR3	hsa04060
CXCL12	CXCR4	hsa04060
CXCL13	CXCR5	hsa04060
XCL1	XCR1	hsa04060
CX3CL1	CX3CR1	hsa04060
CCL1	CCR8	hsa04060
CCL20	CCR6	hsa04060
CCL25	CCR9	hsa04060
CCL17	CCR4	hsa04060
CCL22	CCR4	hsa04060
CCL19	CCR7	hsa04060
CCL21	CCR7	hsa04060
CCL2	CCR2	hsa04060
CCL13	CCR2	hsa04060
CCL13	CCR3	hsa04060
CCL7	CCR2	hsa04060
CCL7	CCR1	hsa04060
CCL5	CCR5	hsa04060
CCL5	CCR1	hsa04060
CCL5	CCR3	hsa04060
SCYL2	CCR1	hsa04060
CCL16	CCR1	hsa04060
CCL23	CCR1	hsa04060
SCYL3	CCR1	hsa04060
SCYL3	CCR3	hsa04060
CCL8	CCR3	hsa04060
CCL11	CCR3	hsa04060
CCL24	CCR3	hsa04060
CCL27	CCR10	hsa04060
CSF3	CSF3R	hsa04060
LEP	LEPR	hsa04060
EPO	EPOR	hsa04060
GH1	GHR	hsa04060
GH2	GHR	hsa04060
PRL	PRLR	hsa04060
TPO	MPL	hsa04060
PDGFC	PDGFRA	hsa04060
PDGFA	PDGFRA	hsa04060
PDGFB	PDGFRA	hsa04060
PDGFB	PDGFRB	hsa04060
PLEKHO2	PDGFRB	hsa04060
VEGFB	FLT1	hsa04060
VEGFA	FLT1	hsa04060
VEGFA	KDR	hsa04060
FIGF	KDR	hsa04060
FIGF	FLT4	hsa04060
HGF	MET	hsa04060
EGF	EGFR	hsa04060
CSF1	CSF1R	hsa04060
KITLG	KIT	hsa04060
FLT3LG	FLT3	hsa04060
IL19	IL20RA	hsa04060
IL24	IL20RA	hsa04060
IL24	IL22RA1	hsa04060
TNFSF10	TNFRSF10B	hsa04060
TNFSF10	TNFRSF10C	hsa04060
TNFSF10	TNFRSF10D	hsa04060
TNFSF10	TNFRSF11B	hsa04060
TNFSF11	TNFRSF11B	hsa04060
TNFSF11	TNFRSF11A	hsa04060
TNFSF12	TNFRSF12A	hsa04060
TNF	TNFRSF1B	hsa04060
TNF	TNFRSF1A	hsa04060
LTA	TNFRSF1B	hsa04060
LTA	TNFRSF1A	hsa04060
LTA	LTBR	hsa04060
LTA	TNFRSF14	hsa04060
LTB	LTBR	hsa04060
TNFSF14	LTBR	hsa04060
TNFSF14	TNFRSF14	hsa04060
FASLG	FAS	hsa04060
CD40LG	CD40	hsa04060
CD70	CD27	hsa04060
TNFSF8	TNFRSF8	hsa04060
TNFSF9	TNFRSF9	hsa04060
TNFSF4	TNFRSF4	hsa04060
TNFSF13	TNFRSF17	hsa04060
TNFSF13	TNFRSF13B	hsa04060
DTL	TNFRSF17	hsa04060
DTL	TNFRSF13B	hsa04060
EDA	EDAR	hsa04060
EDA	EDA2R	hsa04060
IL17A	IL17RA	hsa04060
IL17B	IL17RB	hsa04060
IL25	IL17RB	hsa04060
CXCL11	CXCR7	hsa04060
CXCL12	CXCR7	hsa04060
CD58	CD2	hsa04514
CD86	CD28	hsa04514
CD86	CTLA4	hsa04514
HLA-A	CD8A	hsa04514
PDCD1LG2	PDCD1	hsa04514
ICOSLG	ICOS	hsa04514
SELPLG	SELP	hsa04514
SELPLG	SELE	hsa04514
PVR	CD226	hsa04514
PVRL2	CD226	hsa04514
NRXN3	NLGN1	hsa04514
CNTN1	NRCAM	hsa04514
ALCAM	CD6	hsa04514
PTPRC	CD22	hsa04514
JAM2	JAM3	hsa04514
CD34	SELL	hsa04514
PVRL3	PVRL1	hsa04514
L1CAM	NCAM1	hsa04514
CNTN2	L1CAM	hsa04514
PVRL2	PVRL3	hsa04514
ICOSLG	CD28	hsa04514
ICOSLG	CTLA4	hsa04514
COL1A1	CD44	hsa04512
FN1	CD44	hsa04512
LAMC3	CD44	hsa04512
COL1A1	SDC1	hsa04512
FN1	SDC1	hsa04512
COMP	SDC1	hsa04512
TNC	SDC1	hsa04512
COMP	CD36	hsa04512
COL1A1	GP6	hsa04512
COMP	CD47	hsa04512
DLK1	NOTCH1	DLRP
DLK1	NOTCH2	DLRP
DLK1	NOTCH3	DLRP
DLK1	NOTCH4	DLRP
JAG1	NOTCH1	DLRP
JAG1	NOTCH2	DLRP
JAG1	NOTCH3	DLRP
JAG1	NOTCH4	DLRP
JAG2	NOTCH1	DLRP
JAG2	NOTCH2	DLRP
JAG2	NOTCH3	DLRP
JAG2	NOTCH4	DLRP
DLL3	NOTCH1	DLRP
DLL3	NOTCH2	DLRP
DLL3	NOTCH3	DLRP
DLL3	NOTCH4	DLRP
EFNA1	EPHA1	DLRP
EFNA1	EPHA2	DLRP
EFNA1	EPHA3	DLRP
EFNA1	EPHA4	DLRP
EFNA1	EPHA5	DLRP
EFNA1	EPHA7	DLRP
EFNA2	EPHA1	DLRP
EFNA2	EPHA2	DLRP
EFNA2	EPHA3	DLRP
EFNA2	EPHA4	DLRP
EFNA2	EPHA5	DLRP
EFNA2	EPHA7	DLRP
EFNA3	EPHA1	DLRP
EFNA3	EPHA2	DLRP
EFNA3	EPHA3	DLRP
EFNA3	EPHA4	DLRP
EFNA3	EPHA5	DLRP
EFNA3	EPHA7	DLRP
EFNA4	EPHA1	DLRP
EFNA4	EPHA2	DLRP
EFNA4	EPHA3	DLRP
EFNA4	EPHA4	DLRP
EFNA4	EPHA5	DLRP
EFNA4	EPHA7	DLRP
EFNA5	EPHA1	DLRP
EFNA5	EPHA2	DLRP
EFNA5	EPHA3	DLRP
EFNA5	EPHA4	DLRP
EFNA5	EPHA5	DLRP
EFNA5	EPHA7	DLRP
EFNB1	EPHB1	DLRP
EFNB1	EPHB2	DLRP
EFNB1	EPHB3	DLRP
EFNB1	EPHB4	DLRP
EFNB1	EPHB6	DLRP
EFNB1	EPHA4	DLRP
EFNB2	EPHB1	DLRP
EFNB2	EPHB2	DLRP
EFNB2	EPHB3	DLRP
EFNB2	EPHB4	DLRP
EFNB2	EPHB6	DLRP
EFNB2	EPHA4	DLRP
EFNB3	EPHB1	DLRP
EFNB3	EPHB2	DLRP
EFNB3	EPHB3	DLRP
EFNB3	EPHB4	DLRP
EFNB3	EPHB6	DLRP
EFNB3	EPHA4	DLRP
TNF	LTBR	DLRP
TNFSF12	TNFRSF25	DLRP
IL2	IL2RA	DLRP
IL2	IL2RB	DLRP
IL2	IL2RG	DLRP
IL7	IL7R	DLRP
IL7	IL2RG	DLRP
IL9	IL9R	DLRP
IL9	IL2RG	DLRP
IL15	IL15RA	DLRP
IL15	IL2RB	DLRP
IL15	IL2RG	DLRP
IL4	IL4R	DLRP
IL4	IL2RG	DLRP
IL4	IL13RA1	DLRP
IL13	IL13RA1	DLRP
IL13	IL13RA2	DLRP
IL13	IL4R	DLRP
IL13	IL2RG	DLRP
IL3	IL3RA	DLRP
IL3	CSF2RB	DLRP
IL5	IL5RA	DLRP
IL5	CSF2RB	DLRP
CSF2	CSF2RA	DLRP
CSF2	CSF2RB	DLRP
IFNG	IFNGR1	DLRP
IFNG	IFNGR2	DLRP
IL10	IL10RA	DLRP
IL10	IL10RB	DLRP
IL16	CD4	DLRP
IL12A	IL12RB1	DLRP
IL12A	IL12RB2	DLRP
IL12B	IL12RB1	DLRP
IL12B	IL12RB2	DLRP
IFNA4	IFNAR1	DLRP
IFNA4	IFNAR2	DLRP
IFNA1	IFNAR1	DLRP
IFNA1	IFNAR2	DLRP
IFNA5	IFNAR1	DLRP
IFNA5	IFNAR2	DLRP
IFNA16	IFNAR1	DLRP
IFNA16	IFNAR2	DLRP
IFNA8	IFNAR1	DLRP
IFNA8	IFNAR2	DLRP
IFNA14	IFNAR1	DLRP
IFNA14	IFNAR2	DLRP
IFNA21	IFNAR1	DLRP
IFNA21	IFNAR2	DLRP
IFNA2	IFNAR1	DLRP
IFNA2	IFNAR2	DLRP
IFNA6	IFNAR1	DLRP
IFNA6	IFNAR2	DLRP
IFNA7	IFNAR1	DLRP
IFNA7	IFNAR2	DLRP
IFNA10	IFNAR1	DLRP
IFNA10	IFNAR2	DLRP
IFNA17	IFNAR1	DLRP
IFNA17	IFNAR2	DLRP
IFNW1	IFNAR1	DLRP
IFNW1	IFNAR2	DLRP
IFNB1	IFNAR1	DLRP
IFNB1	IFNAR2	DLRP
IL1A	IL1R1	DLRP
IL1A	IL1R2	DLRP
IL1B	IL1R1	DLRP
IL1B	IL1R2	DLRP
IL18	IL18R1	DLRP
IL18	IL18RAP	DLRP
IGF1	IGF1R	DLRP
IGF2AS	IGF2R	DLRP
INS	INSR	DLRP
MST1	MST1R	DLRP
FGF1	FGFR1	DLRP
FGF1	FGFR2	DLRP
FGF1	FGFR3	DLRP
FGF1	FGFR4	DLRP
FGF2	FGFR1	DLRP
FGF2	FGFR2	DLRP
FGF2	FGFR3	DLRP
FGF2	FGFR4	DLRP
FGF3	FGFR1	DLRP
FGF3	FGFR2	DLRP
FGF4	FGFR1	DLRP
FGF4	FGFR2	DLRP
FGF4	FGFR3	DLRP
FGF4	FGFR4	DLRP
FGF5	FGFR1	DLRP
FGF5	FGFR2	DLRP
FGF5	FGFR3	DLRP
FGF6	FGFR1	DLRP
FGF6	FGFR2	DLRP
FGF6	FGFR4	DLRP
FGF7	FGFR2	DLRP
FGF8	FGFR2	DLRP
FGF8	FGFR3	DLRP
FGF8	FGFR4	DLRP
FGF9	FGFR1	DLRP
FGF9	FGFR2	DLRP
FGF9	FGFR3	DLRP
FGF9	FGFR4	DLRP
FGF12	FGFR1	DLRP
FGF12	FGFR2	DLRP
FGF12	FGFR3	DLRP
FGF12	FGFR4	DLRP
FGF13	FGFR1	DLRP
FGF13	FGFR2	DLRP
FGF13	FGFR3	DLRP
FGF13	FGFR4	DLRP
FGF14	FGFR1	DLRP
FGF14	FGFR2	DLRP
FGF14	FGFR3	DLRP
FGF14	FGFR4	DLRP
FGF16	FGFR1	DLRP
FGF16	FGFR2	DLRP
FGF16	FGFR3	DLRP
FGF16	FGFR4	DLRP
FGF17	FGFR1	DLRP
FGF17	FGFR2	DLRP
FGF17	FGFR3	DLRP
FGF17	FGFR4	DLRP
FGF18	FGFR1	DLRP
FGF18	FGFR2	DLRP
FGF18	FGFR3	DLRP
FGF18	FGFR4	DLRP
NGF	NTRK1	DLRP
NGF	NGFR	DLRP
BDNF	NTRK2	DLRP
BDNF	NGFR	DLRP
NTF3	NTRK1	DLRP
NTF3	NTRK2	DLRP
NTF3	NTRK3	DLRP
NTF3	NGFR	DLRP
THPO	MPL	DLRP
ANGPT1	TEK	DLRP
ANGPT2	TEK	DLRP
VEGFA	NRP1	DLRP
VEGFA	NRP2	DLRP
VEGFB	NRP1	DLRP
VEGFC	KDR	DLRP
VEGFC	FLT4	DLRP
PGF	FLT1	DLRP
PGF	NRP1	DLRP
TGFA	EGFR	DLRP
AREG	EGFR	DLRP
BTC	EGFR	DLRP
BTC	ERBB3	DLRP
BTC	ERBB4	DLRP
NRG1	ERBB4	DLRP
NRG1	ERBB3	DLRP
NRG1	ERBB2	DLRP
HBEGF	EGFR	DLRP
HBEGF	ERBB4	DLRP
EREG	EGFR	DLRP
EREG	ERBB4	DLRP
IL11	IL11RA	DLRP
IL11	IL6ST	DLRP
IL6	IL6R	DLRP
IL6	IL6ST	DLRP
LIF	LIFR	DLRP
LIF	IL6ST	DLRP
CTF1	IL6ST	DLRP
CTF1	LIFR	DLRP
CNTF	CNTFR	DLRP
CNTF	IL6ST	DLRP
CNTF	LIFR	DLRP
OSM	OSMR	DLRP
OSM	IL6ST	DLRP
OSM	LIFR	DLRP
CLEC11A	KIT	DLRP
MDK	PTPRZ1	DLRP
MDK	PTPRB	DLRP
PTN	PTPRZ1	DLRP
PTN	PTPRB	DLRP
PTN	SDC3	DLRP
TGFB1	TGFBR1	DLRP
TGFB1	TGFBR2	DLRP
TGFB1	TGFBR3	DLRP
TGFB2	TGFBR1	DLRP
TGFB2	TGFBR2	DLRP
TGFB2	TGFBR3	DLRP
TGFB3	TGFBR1	DLRP
TGFB3	TGFBR2	DLRP
TGFB3	TGFBR3	DLRP
BMP2	BMPR1A	DLRP
BMP2	BMPR1B	DLRP
BMP2	BMPR2	DLRP
BMP2	ACVR1	DLRP
BMP2	ACVR2A	DLRP
BMP2	ACVR2B	DLRP
BMP3	BMPR1A	DLRP
BMP3	BMPR1B	DLRP
BMP3	BMPR2	DLRP
BMP3	ACVR1	DLRP
BMP3	ACVR2A	DLRP
BMP3	ACVR2B	DLRP
BMP4	BMPR1A	DLRP
BMP4	BMPR1B	DLRP
BMP4	BMPR2	DLRP
BMP4	ACVR1	DLRP
BMP4	ACVR2A	DLRP
BMP4	ACVR2B	DLRP
BMP5	BMPR1A	DLRP
BMP5	BMPR1B	DLRP
BMP5	BMPR2	DLRP
BMP5	ACVR1	DLRP
BMP5	ACVR2A	DLRP
BMP5	ACVR2B	DLRP
BMP6	BMPR1A	DLRP
BMP6	BMPR1B	DLRP
BMP6	BMPR2	DLRP
BMP6	ACVR1	DLRP
BMP6	ACVR2A	DLRP
BMP6	ACVR2B	DLRP
BMP7	BMPR1A	DLRP
BMP7	BMPR1B	DLRP
BMP7	BMPR2	DLRP
BMP7	ACVR1	DLRP
BMP7	ACVR2A	DLRP
BMP7	ACVR2B	DLRP
BMP8B	BMPR1A	DLRP
BMP8B	BMPR1B	DLRP
BMP8B	BMPR2	DLRP
BMP8B	ACVR1	DLRP
BMP8B	ACVR2A	DLRP
BMP8B	ACVR2B	DLRP
BMP10	BMPR1A	DLRP
BMP10	BMPR1B	DLRP
BMP10	BMPR2	DLRP
BMP10	ACVR1	DLRP
BMP10	ACVR2A	DLRP
BMP10	ACVR2B	DLRP
BMP15	BMPR1A	DLRP
BMP15	BMPR1B	DLRP
BMP15	BMPR2	DLRP
BMP15	ACVR1	DLRP
BMP15	ACVR2A	DLRP
BMP15	ACVR2B	DLRP
INHBA	ACVR1	DLRP
INHBA	ACVR1B	DLRP
INHBA	ACVR2A	DLRP
INHBA	ACVR2B	DLRP
INHBB	ACVR1	DLRP
INHBB	ACVR1B	DLRP
INHBB	ACVR2A	DLRP
INHBB	ACVR2B	DLRP
INHBC	ACVR1	DLRP
INHBC	ACVR1B	DLRP
INHBC	ACVR2A	DLRP
INHBC	ACVR2B	DLRP
INHA	ACVR1	DLRP
INHA	ACVR1B	DLRP
INHA	ACVR2A	DLRP
INHA	ACVR2B	DLRP
AMH	AMHR2	DLRP
CCL11	CXCR3	DLRP
CCL4	CCR5	DLRP
CCL4	CCR8	DLRP
CCL21	CXCR3	DLRP
CCL5	CCR4	DLRP
CCL5	DARC	DLRP
CCL2	DARC	DLRP
CCL8	CCR2	DLRP
CCL8	CCR5	DLRP
CCL8	CCR1	DLRP
CCL8	CCBP2	DLRP
CCL7	CCR3	DLRP
CCL7	CCR5	DLRP
CCL13	CCR1	DLRP
CCL13	CCR5	DLRP
CCL17	CCR8	DLRP
IL8	DARC	DLRP
CXCL5	IL8RA	DLRP
PPBP	DARC	DLRP
CXCL1	DARC	DLRP
IL17A	IL17RB	DLRP
IL17A	IL17RC	DLRP
IL17B	IL17RA	DLRP
IL17B	IL17RC	DLRP
JAM2	F11R	hsa04514
MADCAM1	SELL	hsa04514
GLG1	SELE	hsa04514
