# Supplementary material for: Connecting Prognostic Ligand Receptor Signaling Loops in Advanced Ovarian Cancer
Source: PLoS One. 2014 Sep 22;9(9):e107193. doi: 10.1371/journal.pone.0107193 (PMC4171104; doi:10.1371/journal.pone.0107193)
Supplement: Table S2 — List of TCGA cases used in study. (CSV) [file pone.0107193.s002.csv]

TCGA Cases analyzed in DLRP study
TCGA-13-0758
TCGA-09-0364
TCGA-13-0723
TCGA-13-0757
TCGA-13-0768
TCGA-13-0800
TCGA-09-0365
TCGA-13-0724
TCGA-13-0791
TCGA-13-0801
TCGA-09-0366
TCGA-13-0725
TCGA-13-0760
TCGA-13-0792
TCGA-13-0802
TCGA-09-0367
TCGA-13-0726
TCGA-13-0793
TCGA-13-0803
TCGA-09-0369
TCGA-13-0727
TCGA-13-0762
TCGA-13-0794
TCGA-13-0804
TCGA-13-0714
TCGA-13-0730
TCGA-13-0795
TCGA-13-0805
TCGA-13-0717
TCGA-13-0751
TCGA-13-0765
TCGA-13-0797
TCGA-13-0720
TCGA-13-0755
TCGA-13-0799
TCGA-13-0766
TCGA-13-0764
TCGA-13-0761
TCGA-20-0987
TCGA-23-1031
TCGA-24-0979
TCGA-23-1117
TCGA-23-1021
TCGA-04-1337
TCGA-20-0990
TCGA-23-1032
TCGA-24-0981
TCGA-23-1118
TCGA-23-1026
TCGA-20-0991
TCGA-24-1103
TCGA-24-0982
TCGA-23-1119
TCGA-23-1028
TCGA-20-0996
TCGA-24-1104
TCGA-23-1107
TCGA-23-1120
TCGA-23-1030
TCGA-04-1342
TCGA-23-1022
TCGA-24-1105
TCGA-23-1109
TCGA-23-1121
TCGA-04-1331
TCGA-04-1343
TCGA-23-1023
TCGA-24-0968
TCGA-23-1110
TCGA-23-1122
TCGA-04-1332
TCGA-04-1346
TCGA-23-1024
TCGA-24-0970
TCGA-23-1113
TCGA-23-1123
TCGA-04-1335
TCGA-04-1347
TCGA-23-1027
TCGA-24-0975
TCGA-23-1116
TCGA-23-1124
TCGA-04-1336
TCGA-04-1338
TCGA-24-1425
TCGA-24-1474
TCGA-24-1549
TCGA-24-1564
TCGA-24-1469
TCGA-24-1550
TCGA-24-1565
TCGA-24-1470
TCGA-24-1551
TCGA-24-1603
TCGA-24-1471
TCGA-24-1552
TCGA-24-1604
TCGA-24-1553
TCGA-24-1614
TCGA-04-1514
TCGA-24-1555
TCGA-24-1616
TCGA-04-1530
TCGA-24-1562
TCGA-04-1542
TCGA-24-1563
TCGA-25-1312
TCGA-25-1320
TCGA-25-1329
TCGA-04-1361
TCGA-13-0894
TCGA-13-1407
TCGA-25-1313
TCGA-25-1321
TCGA-04-1348
TCGA-04-1362
TCGA-13-0900
TCGA-25-1314
TCGA-25-1322
TCGA-04-1349
TCGA-04-1364
TCGA-13-0901
TCGA-13-1409
TCGA-25-1315
TCGA-25-1323
TCGA-04-1350
TCGA-04-1365
TCGA-13-0905
TCGA-13-1410
TCGA-25-1318
TCGA-25-1326
TCGA-13-0884
TCGA-13-1404
TCGA-24-1413
TCGA-25-1319
TCGA-25-1328
TCGA-13-0893
TCGA-13-1405
TCGA-25-1316
TCGA-25-1324
TCGA-04-1351
TCGA-04-1367
TCGA-13-0908
TCGA-13-1411
TCGA-25-1317
TCGA-25-1325
TCGA-04-1356
TCGA-04-1371
TCGA-13-1403
TCGA-13-1412
TCGA-13-1408
TCGA-13-0807
TCGA-13-0891
TCGA-13-0912
TCGA-13-0923
TCGA-10-0934
TCGA-13-0883
TCGA-13-0897
TCGA-13-0913
TCGA-13-0924
TCGA-10-0935
TCGA-13-0885
TCGA-13-0899
TCGA-10-0926
TCGA-10-0936
TCGA-13-0886
TCGA-13-0916
TCGA-10-0927
TCGA-10-0937
TCGA-13-0887
TCGA-13-0904
TCGA-13-0919
TCGA-10-0928
TCGA-10-0938
TCGA-13-0888
TCGA-13-0906
TCGA-13-0920
TCGA-10-0930
TCGA-24-0966
TCGA-13-0889
TCGA-13-0910
TCGA-13-0921
TCGA-10-0931
TCGA-13-0890
TCGA-13-0911
TCGA-10-0933
TCGA-24-0980
TCGA-13-0903
TCGA-24-1416
TCGA-24-1427
TCGA-24-1464
TCGA-13-1484
TCGA-13-1495
TCGA-13-1505
TCGA-24-1417
TCGA-24-1428
TCGA-24-1466
TCGA-13-1485
TCGA-13-1496
TCGA-13-1506
TCGA-24-1418
TCGA-24-1430
TCGA-24-1467
TCGA-13-1487
TCGA-13-1497
TCGA-13-1507
TCGA-24-1419
TCGA-24-1431
TCGA-13-1477
TCGA-13-1488
TCGA-13-1498
TCGA-13-1509
TCGA-24-1422
TCGA-24-1434
TCGA-13-1489
TCGA-13-1499
TCGA-13-1510
TCGA-24-1423
TCGA-24-1435
TCGA-13-1481
TCGA-13-1491
TCGA-13-1500
TCGA-13-1511
TCGA-24-1424
TCGA-24-1436
TCGA-13-1482
TCGA-13-1492
TCGA-13-1501
TCGA-13-1512
TCGA-24-1426
TCGA-24-1463
TCGA-13-1483
TCGA-13-1494
TCGA-13-1504
TCGA-09-2043
TCGA-13-2060
TCGA-24-2290
TCGA-25-2392
TCGA-25-2404
TCGA-59-2349
TCGA-09-2044
TCGA-24-2262
TCGA-25-2393
TCGA-25-2408
TCGA-59-2350
TCGA-09-2045
TCGA-24-2267
TCGA-24-2295
TCGA-25-2396
TCGA-25-2409
TCGA-59-2351
TCGA-09-2048
TCGA-24-2271
TCGA-24-2297
TCGA-25-2397
TCGA-29-2414
TCGA-59-2352
TCGA-09-2049
TCGA-24-2298
TCGA-25-2398
TCGA-29-2425
TCGA-59-2354
TCGA-09-2050
TCGA-24-2281
TCGA-25-2042
TCGA-25-2399
TCGA-29-2427
TCGA-59-2355
TCGA-09-2051
TCGA-24-2288
TCGA-25-2400
TCGA-29-2428
TCGA-59-2363
TCGA-09-2055
TCGA-24-2289
TCGA-25-2391
TCGA-25-2401
TCGA-59-2348
TCGA-09-2053
TCGA-23-2084
TCGA-24-2254
TCGA-61-2002
TCGA-61-2087
TCGA-61-2101
TCGA-09-2054
TCGA-24-2019
TCGA-24-2260
TCGA-61-2088
TCGA-61-2009
TCGA-09-2056
TCGA-24-2024
TCGA-24-2261
TCGA-61-2008
TCGA-61-2092
TCGA-61-2104
TCGA-23-2072
TCGA-61-1734
TCGA-61-2018
TCGA-23-2077
TCGA-24-2033
TCGA-61-1736
TCGA-61-2012
TCGA-61-2095
TCGA-61-2110
TCGA-23-2078
TCGA-24-2035
TCGA-61-1995
TCGA-61-2016
TCGA-61-2096
TCGA-61-2000
TCGA-23-2079
TCGA-61-1998
TCGA-61-2017
TCGA-61-2097
TCGA-61-2113
TCGA-23-2081
TCGA-24-2038
TCGA-61-2094
TCGA-61-2098
TCGA-61-2109
TCGA-61-2102
TCGA-61-2003
TCGA-61-2111
TCGA-04-1654
TCGA-24-2020
TCGA-25-1878
TCGA-31-1951
TCGA-10-0925
TCGA-24-2023
TCGA-30-1853
TCGA-30-1880
TCGA-31-1953
TCGA-61-1724
TCGA-24-1920
TCGA-24-2026
TCGA-30-1859
TCGA-30-1887
TCGA-61-1728
TCGA-24-1923
TCGA-24-2027
TCGA-30-1860
TCGA-30-1891
TCGA-31-1956
TCGA-61-1743
TCGA-24-1924
TCGA-30-1861
TCGA-30-1892
TCGA-31-1959
TCGA-61-1917
TCGA-25-1870
TCGA-30-1862
TCGA-31-1944
TCGA-57-1992
TCGA-61-1918
TCGA-25-1871
TCGA-30-1866
TCGA-31-1946
TCGA-57-1993
TCGA-61-1919
TCGA-24-1930
TCGA-25-1877
TCGA-30-1867
TCGA-31-1950
TCGA-04-1517
TCGA-24-1556
TCGA-36-1571
TCGA-57-1582
TCGA-25-1628
TCGA-25-1634
TCGA-36-1576
TCGA-24-1557
TCGA-09-1659
TCGA-25-1625
TCGA-09-1661
TCGA-09-1662
TCGA-04-1525
TCGA-24-1558
TCGA-36-1575
TCGA-57-1584
TCGA-25-1631
TCGA-09-1665
TCGA-04-1536
TCGA-36-1578
TCGA-25-1627
TCGA-25-1630
TCGA-24-1560
TCGA-24-1544
TCGA-24-1567
TCGA-36-1577
TCGA-25-1623
TCGA-25-1633
TCGA-09-1667
TCGA-24-1545
TCGA-36-1568
TCGA-57-1583
TCGA-36-1581
TCGA-09-1666
TCGA-25-1632
TCGA-24-1546
TCGA-36-1569
TCGA-36-1580
TCGA-25-1626
TCGA-25-1635
TCGA-09-1669
TCGA-24-1548
TCGA-36-1570
TCGA-57-1585
TCGA-09-1668
TCGA-36-1574
TCGA-23-1114
TCGA-20-1682
TCGA-29-1691
TCGA-29-1701
TCGA-30-1718
TCGA-29-1771
TCGA-57-1586
TCGA-20-1683
TCGA-29-1693
TCGA-29-1702
TCGA-29-1761
TCGA-29-1781
TCGA-04-1655
TCGA-20-1684
TCGA-29-1694
TCGA-29-1703
TCGA-29-1762
TCGA-29-1783
TCGA-09-1670
TCGA-20-1685
TCGA-29-1695
TCGA-29-1705
TCGA-29-1763
TCGA-29-1784
TCGA-09-1672
TCGA-20-1686
TCGA-29-1696
TCGA-29-1707
TCGA-29-1764
TCGA-29-1785
TCGA-09-1673
TCGA-20-1687
TCGA-29-1697
TCGA-29-1710
TCGA-29-1766
TCGA-23-1809
TCGA-09-1674
TCGA-29-1688
TCGA-29-1698
TCGA-29-1711
TCGA-29-1768
TCGA-24-1847
TCGA-09-1675
TCGA-29-1690
TCGA-29-1699
TCGA-30-1714
TCGA-29-1770
TCGA-04-1638
TCGA-30-1856
TCGA-61-1738
TCGA-29-1778
TCGA-24-1849
TCGA-61-1906
TCGA-04-1646
TCGA-30-1857
TCGA-61-1740
TCGA-23-1029
TCGA-24-1850
TCGA-61-1907
TCGA-04-1648
TCGA-61-1722
TCGA-61-1741
TCGA-23-1111
TCGA-61-1895
TCGA-61-1910
TCGA-04-1649
TCGA-61-1725
TCGA-29-1769
TCGA-24-1842
TCGA-61-1899
TCGA-61-1911
TCGA-04-1651
TCGA-61-1727
TCGA-29-1774
TCGA-24-1843
TCGA-61-1900
TCGA-61-1913
TCGA-04-1652
TCGA-61-1730
TCGA-29-1775
TCGA-24-1844
TCGA-61-1901
TCGA-61-1914
TCGA-09-1664
TCGA-61-1733
TCGA-29-1776
TCGA-24-1845
TCGA-61-1903
TCGA-61-1915
TCGA-30-1855
TCGA-61-1737
TCGA-29-1777
TCGA-24-1846
TCGA-61-1904
