# Supplementary material for: Connecting Prognostic Ligand Receptor Signaling Loops in Advanced Ovarian Cancer
Source: PLoS One. 2014 Sep 22;9(9):e107193. doi: 10.1371/journal.pone.0107193 (PMC4171104; doi:10.1371/journal.pone.0107193)
Supplement: Table S3 — Ligand-receptor correlation in TCGA and validation studies. (CSV) [file pone.0107193.s003.csv]

			TCGA	TCGA.p	Validation	Validation
Ligand	Receptor	Evidence	Correlation	pvalue	Correlation	pvalue
CXCL9	CXCR3	hsa04060	0.512471238	0	0.643909249	0
CXCL10	CXCR3	hsa04060	0.306626398	2.07E-12	0.470161934	0
CXCL11	CXCR3	hsa04060	0.354807913	2.22E-16	0.473612285	0
CCL17	CCR4	hsa04060	0.237969444	6.60E-08	0.226725394	2.99E-07
CCL22	CCR4	hsa04060	0.230039102	1.82E-07	0.30429328	3.58E-12
CCL19	CCR7	hsa04060	0.63010212	0	0.797178181	0
CCL21	CCR7	hsa04060	0.304666854	2.90E-12	0.456071827	0
CCL2	CCR2	hsa04060	0.283200676	9.89E-11	0.527086882	0
CCL13	CCR2	hsa04060	0.38473286	0	0.571778893	0
CCL7	CCR2	hsa04060	0.288177439	4.48E-11	0.331703343	2.62E-14
CCL7	CCR1	hsa04060	0.403722705	0	0.457849391	0
CCL5	CCR5	hsa04060	0.80219589	0	0.911827798	0
CCL5	CCR1	hsa04060	0.676808056	0	0.735734361	0
CCL23	CCR1	hsa04060	0.200679847	5.74E-06	0.471696616	0
PDGFC	PDGFRA	hsa04060	0.409281615	0	0.435863139	0
PDGFA	PDGFRA	hsa04060	0.236604703	7.89E-08	0.271538616	6.70E-10
PDGFB	PDGFRA	hsa04060	0.194513031	1.11E-05	0.294872082	1.73E-11
PDGFB	PDGFRB	hsa04060	0.294244556	1.67E-11	0.41503135	0
PLEKHO2	PDGFRB	hsa04060	0.172319034	0.000102671	0.42250897	0
VEGFA	FLT1	hsa04060	0.52196114	0	0.350986559	4.44E-16
VEGFA	KDR	hsa04060	0.290280525	3.19E-11	0.269822685	8.66E-10
CSF1	CSF1R	hsa04060	0.622125669	0	0.595017909	0
TNFSF14	TNFRSF14	hsa04060	0.183681884	3.40E-05	0.4550579	0
CXCL12	CXCR7	hsa04060	0.262150939	2.38E-09	0.293036207	2.34E-11
CD58	CD2	hsa04514	0.275642654	3.20E-10	0.411041615	0
CD86	CTLA4	hsa04514	0.223680697	4.01E-07	0.559625904	0
HLA-A	CD8A	hsa04514	0.489974841	0	0.567593331	0
SELPLG	SELP	hsa04514	0.311864261	8.29E-13	0.477513449	0
JAM2	JAM3	hsa04514	0.275265577	3.39E-10	0.484339049	0
PVRL2	PVRL3	hsa04514	0.256307469	5.48E-09	0.215670448	1.13E-06
COL1A1	CD44	hsa04512	0.273069947	4.73E-10	0.279406257	2.03E-10
FN1	CD44	hsa04512	0.410656199	0	0.429462118	0
COL1A1	SDC1	hsa04512	0.34670757	1.33E-15	0.42129463	0
FN1	SDC1	hsa04512	0.291882514	2.46E-11	0.382333923	0
COMP	SDC1	hsa04512	0.275072922	3.49E-10	0.394306314	0
TNC	SDC1	hsa04512	0.2200037	6.26E-07	0.281451185	1.48E-10
COMP	CD36	hsa04512	0.326276932	6.11E-14	0.423447884	0
JAG1	NOTCH1	DLRP	0.330644387	2.71E-14	0.384890181	0
JAG1	NOTCH3	DLRP	0.353536727	4.44E-16	0.235013924	1.06E-07
JAG2	NOTCH1	DLRP	0.239580026	5.35E-08	0.336297336	1.11E-14
EFNA2	EPHA5	DLRP	0.272060972	5.51E-10	0.191855576	1.56E-05
EFNB1	EPHB3	DLRP	0.195156775	1.04E-05	0.286090616	7.13E-11
EFNB2	EPHB3	DLRP	0.19500832	1.06E-05	0.283902111	1.01E-10
EFNB2	EPHA4	DLRP	0.326317694	6.06E-14	0.242279641	4.11E-08
IL7	IL7R	DLRP	0.222448971	4.66E-07	0.433291137	0
IL7	IL2RG	DLRP	0.281519966	1.29E-10	0.504851662	0
IL15	IL15RA	DLRP	0.603376897	0	0.672662861	0
IL15	IL2RB	DLRP	0.632022508	0	0.686078753	0
IL15	IL2RG	DLRP	0.518393245	0	0.544712992	0
IL10	IL10RA	DLRP	0.331660137	2.22E-14	0.532841056	0
IL16	CD4	DLRP	0.552555289	0	0.500521983	0
FGF9	FGFR1	DLRP	0.321691742	1.42E-13	0.225803614	3.35E-07
FGF17	FGFR1	DLRP	0.288203742	4.46E-11	0.236424731	8.82E-08
FGF18	FGFR3	DLRP	0.286370357	5.98E-11	0.201506525	5.59E-06
VEGFC	KDR	DLRP	0.183553575	3.45E-05	0.361420662	0
TGFA	EGFR	DLRP	0.218171406	7.79E-07	0.200843473	6.01E-06
LIF	IL6ST	DLRP	0.270724177	6.73E-10	0.387110548	0
TGFB1	TGFBR2	DLRP	0.245971744	2.28E-08	0.486991584	0
TGFB3	TGFBR2	DLRP	0.237786073	6.76E-08	0.467836275	0
BMP7	BMPR1A	DLRP	0.301066624	5.35E-12	0.200740678	6.08E-06
BMP7	ACVR2B	DLRP	0.19440008	1.13E-05	0.18744287	2.46E-05
INHBA	ACVR1	DLRP	0.237995212	6.58E-08	0.383431605	0
INHBA	ACVR1B	DLRP	-0.193275437	1.27E-05	-0.239038553	6.29E-08
INHBA	ACVR2B	DLRP	-0.210154013	1.99E-06	-0.356153986	2.12E-16
INHBB	ACVR1	DLRP	0.182250166	3.93E-05	0.202503545	5.02E-06
CCL11	CXCR3	DLRP	0.170954996	0.000116688	0.378583179	0
CCL4	CCR5	DLRP	0.687365696	0	0.739500926	0
CCL5	DARC	DLRP	0.17742157	6.31E-05	0.380816592	0
CCL8	CCR2	DLRP	0.3545992	2.22E-16	0.554554291	0
CCL8	CCR5	DLRP	0.550728331	0	0.647912277	0
CCL8	CCR1	DLRP	0.703926643	0	0.707132354	0
CCL7	CCR5	DLRP	0.343773912	2.22E-15	0.356790113	2.22E-16
CCL13	CCR1	DLRP	0.291145774	2.77E-11	0.454186238	0
CCL13	CCR5	DLRP	0.299141099	7.39E-12	0.471334013	0
PPBP	DARC	DLRP	0.190435749	1.71E-05	0.255717119	6.62E-09
IL17A	IL17RC	DLRP	0.186854442	2.47E-05	0.268564396	1.04E-09
JAM2	F11R	hsa04514	-0.239759877	5.23E-08	-0.373973979	4.82E-18
