# Supplementary material for: Connecting Prognostic Ligand Receptor Signaling Loops in Advanced Ovarian Cancer
Source: PLoS One. 2014 Sep 22;9(9):e107193. doi: 10.1371/journal.pone.0107193 (PMC4171104; doi:10.1371/journal.pone.0107193)
Supplement: Table S4 — Stratified correlation in TCGA and validation studies. (CSV) [file pone.0107193.s004.csv]

			Correlation	Correlation	Direction	Direction
Ligand	Receptor	Evidence	Short	Long	TCGA	Validation
CXCL9	CXCR3	hsa04060	0.469558841	0.549030586	Both	Both
CXCL10	CXCR3	hsa04060	0.241083825	0.364499778	Loss	Both
CXCL11	CXCR3	hsa04060	0.287976861	0.418374575	Both	Both
CCL19	CCR7	hsa04060	0.574537656	0.701373906	Both	Both
CCL21	CCR7	hsa04060	0.324974307	0.261080972	Gain	Both
CCL2	CCR2	hsa04060	0.262991588	0.249580226	Gain	Both
CCL13	CCR2	hsa04060	0.35659469	0.377424964	Both	Both
CCL7	CCR2	hsa04060	0.233775671	0.280504846	Loss	Both
CCL7	CCR1	hsa04060	0.393294142	0.386242871	Both	Both
CCL5	CCR5	hsa04060	0.767371445	0.813530867	Both	Both
CCL5	CCR1	hsa04060	0.659197381	0.675648568	Both	Both
PDGFC	PDGFRA	hsa04060	0.381346758	0.441609548	Both	Both
PDGFA	PDGFRA	hsa04060	0.313732558	0.130036732	Gain	Loss
PDGFB	PDGFRB	hsa04060	0.285267901	0.268473827	Gain	Both
VEGFA	FLT1	hsa04060	0.480814484	0.585827699	Both	Both
VEGFA	KDR	hsa04060	0.306034166	0.308398176	Both	Both
CSF1	CSF1R	hsa04060	0.626177635	0.623206179	Both	Both
CXCL12	CXCR7	hsa04060	0.332935746	0.206628755	Gain	Both
CD86	CTLA4	hsa04514	0.111606394	0.312853548	Loss	Both
HLA-A	CD8A	hsa04514	0.477484134	0.498700467	Both	Both
SELPLG	SELP	hsa04514	0.267161595	0.314685807	Both	Both
JAM2	JAM3	hsa04514	0.281777857	0.311982401	Both	Both
PVRL2	PVRL3	hsa04514	0.221033548	0.284250675	Loss	Gain
COL1A1	CD44	hsa04512	0.381225438	0.149565297	Gain	Both
FN1	CD44	hsa04512	0.449279247	0.365765354	Both	Both
COL1A1	SDC1	hsa04512	0.306366643	0.341125695	Both	Both
FN1	SDC1	hsa04512	0.264338566	0.298782521	Both	Both
COMP	SDC1	hsa04512	0.30496989	0.272039436	Gain	Both
COMP	CD36	hsa04512	0.340947611	0.263492529	Gain	Both
JAG1	NOTCH1	DLRP	0.36326971	0.362447356	Both	Both
JAG1	NOTCH3	DLRP	0.332658277	0.428671921	Both	Loss
JAG2	NOTCH3	DLRP	0.114529177	0.279774183	Loss	None
EFNA2	EPHA5	DLRP	0.207331772	0.28912468	Loss	None
EFNB2	EPHA4	DLRP	0.292547758	0.325032949	Both	Gain
IL7	IL7R	DLRP	0.122189851	0.341556951	Loss	Both
IL7	IL2RG	DLRP	0.289209384	0.302832591	Both	Both
IL15	IL15RA	DLRP	0.562660996	0.63197076	Both	Both
IL15	IL2RB	DLRP	0.647874382	0.618154334	Both	Both
IL15	IL2RG	DLRP	0.568273658	0.489728398	Both	Both
IL10	IL10RA	DLRP	0.326374596	0.325063059	Both	Both
IL16	CD4	DLRP	0.49349046	0.583532628	Both	Both
FGF9	FGFR1	DLRP	0.346580166	0.338742715	Both	Loss
FGF9	FGFR2	DLRP	0.258814437	0.195544743	Gain	None
FGF9	FGFR3	DLRP	0.194518848	0.317630363	Loss	Loss
FGF17	FGFR1	DLRP	0.228915371	0.291617775	Loss	Loss
FGF18	FGFR3	DLRP	0.257086775	0.322477346	Both	None
NGF	NGFR	DLRP	0.255520281	0.09588578	Gain	None
VEGFC	KDR	DLRP	0.266550127	0.043068251	Gain	Both
PGF	FLT1	DLRP	0.266667854	0.187866626	Gain	None
LIF	IL6ST	DLRP	0.230276829	0.288795505	Loss	Both
TGFB1	TGFBR2	DLRP	0.284634392	0.162687657	Gain	Both
TGFB3	TGFBR2	DLRP	0.260012405	0.188587016	Gain	Both
BMP7	BMPR1A	DLRP	0.286771732	0.337278965	Both	None
INHBA	ACVR1	DLRP	0.299229697	0.193336521	Gain	Both
INHBC	ACVR2B	DLRP	0.255026295	0.122879488	Gain	None
CCL4	CCR5	DLRP	0.612408863	0.764278352	Both	Both
CCL8	CCR2	DLRP	0.296290691	0.357396056	Both	Both
CCL8	CCR5	DLRP	0.575173522	0.604276833	Both	Both
CCL8	CCR1	DLRP	0.694450656	0.721977357	Both	Both
CCL7	CCR5	DLRP	0.372712228	0.355017653	Both	Both
CCL13	CCR1	DLRP	0.287591384	0.277013163	Gain	Both
CCL13	CCR5	DLRP	0.235104534	0.346164317	Loss	Both
PPBP	DARC	DLRP	0.30747116	0.020841547	Gain	Loss
