# Supplementary material for: Connecting Prognostic Ligand Receptor Signaling Loops in Advanced Ovarian Cancer
Source: PLoS One. 2014 Sep 22;9(9):e107193. doi: 10.1371/journal.pone.0107193 (PMC4171104; doi:10.1371/journal.pone.0107193)
Supplement: Table S5 — Regression model selection using quantile scaled data. (CSV) [file pone.0107193.s005.csv]

Ligand	Receptor	Evidence	TCGA.model	Validation.model	Correlation
CXCL6	IL8RB	hsa04060	Interaction	Interaction	Endocrine
GH2	GHR	hsa04060	Interaction	Interaction	Endocrine
PDGFA	PDGFRA	hsa04060	Interaction	Additive	Autocrine
FASLG	FAS	hsa04060	Interaction	Interaction	Endocrine
COL1A1	CD44	hsa04512	Interaction	Additive	Autocrine
JAG2	NOTCH2	DLRP	Interaction	Additive	Endocrine
EFNA2	EPHA3	DLRP	Interaction	Interaction	Endocrine
EFNA3	EPHA1	DLRP	Interaction	Additive	Endocrine
EFNB2	EPHB6	DLRP	Interaction	Additive	Endocrine
EFNB3	EPHA4	DLRP	Interaction	Interaction	Endocrine
IFNA14	IFNAR2	DLRP	Interaction	Additive	Endocrine
FGF1	FGFR2	DLRP	Interaction	Additive	Endocrine
FGF4	FGFR2	DLRP	Interaction	Additive	Endocrine
BDNF	NTRK2	DLRP	Interaction	Additive	Endocrine
VEGFA	NRP1	DLRP	Interaction	Additive	Endocrine
EREG	ERBB4	DLRP	Interaction	Additive	Endocrine
