# Supplementary material for: Connecting Prognostic Ligand Receptor Signaling Loops in Advanced Ovarian Cancer
Source: PLoS One. 2014 Sep 22;9(9):e107193. doi: 10.1371/journal.pone.0107193 (PMC4171104; doi:10.1371/journal.pone.0107193)
Supplement: Table S6 — Regression model selection using scaled and centered data. (CSV) [file pone.0107193.s006.csv]

Ligand	Receptor	Evidence	TCGA.model	Validation.model	Correlation
PDGFC	PDGFRA	hsa04060	Interaction	Additive	Autocrine
PDGFA	PDGFRA	hsa04060	Interaction	Additive	Autocrine
COL1A1	CD44	hsa04512	Interaction	Additive	Autocrine
JAG2	NOTCH2	DLRP	Interaction	Additive	Endocrine
EFNA3	EPHA1	DLRP	Interaction	Additive	Endocrine
EFNA5	EPHA5	DLRP	Interaction	Additive	Endocrine
EFNB3	EPHA4	DLRP	Interaction	Interaction	Endocrine
IL7	IL7R	DLRP	Interaction	Interaction	Autocrine
IFNG	IFNGR1	DLRP	Interaction	Interaction	Endocrine
IFNA14	IFNAR2	DLRP	Interaction	Additive	Endocrine
IFNA17	IFNAR2	DLRP	Interaction	Additive	Endocrine
IGF1	IGF1R	DLRP	Interaction	Additive	Endocrine
FGF1	FGFR2	DLRP	Interaction	Additive	Endocrine
FGF9	FGFR3	DLRP	Interaction	Interaction	Endocrine
VEGFA	NRP1	DLRP	Interaction	Additive	Endocrine
HBEGF	ERBB4	DLRP	Interaction	Additive	Endocrine
EREG	ERBB4	DLRP	Interaction	Additive	Endocrine
INHBA	ACVR1B	DLRP	Interaction	Additive	Autocrine
CCL4	CCR8	DLRP	Interaction	Interaction	Endocrine
